# Supplementary material for: Transcriptomic Properties of HER2+ Ductal Carcinoma In Situ of the Breast Associate with Absence of Immune Cells
Source: Biology (Basel). 2021 Aug 12;10(8):768. doi: 10.3390/biology10080768 (PMC8389698; doi:10.3390/biology10080768)
Supplement: Supplementary file 1 [file biology-10-00768-s001.zip]

Archive with 1 entries (1 files):
- biology-1087636-supplementary.pdf
